# Supplementary material for: Cervical Necrotizing Fasciitis Across the COVID-19 Pandemic: A Single-Center Exploratory Retrospective Cohort Study
Source: J Clin Med. 2026 Jul 8;15(14):5350. doi: 10.3390/jcm15145350 (PMC13410499; doi:10.3390/jcm15145350)
Supplement: Supplementary file 1 [file jcm-15-05350-s001.zip]

Archive with 1 entries (1 files):
- jcm-4371452-supplementary.pdf
